# Supplementary material for: The Contribution of Antibiotic Resistance Mechanisms in Clinical Burkholderia cepacia Complex Isolates: An Emphasis on Efflux Pump Activity
Source: PLoS One. 2014 Aug 25;9(8):e104986. doi: 10.1371/journal.pone.0104986 (PMC4143217; doi:10.1371/journal.pone.0104986)
Supplement: File S1 — Antimicrobial susceptibilities of each B. cepacia complex isolates, efflux pump activity testing and correlation between BCAL1672 mutants and antibiotic resistance in 25 efflux activity B. cenocepacia (genomovar IIIA) isolates. (XLSX) [file pone.0104986.s003.xlsx]

## Sheet: MIC data
ID	LogDate	LogNo	SpecimenName	Age	Sex	MALDI-TOF identification	PCR-RFLP (HaeIII)	ID	PFGE type (30 pulsotype)	C	C	CAZ	CAZ	MEM	MEM	LEVO	LEVO	MI	MI	GM	GM	TIC_CVA	TIC_CVA	SXT	SXT
1	2010/01/17	0006624	RANDOM URINE SITECatheterized ur	085	F	B. cenocepacia	Burkholderia cenocepacia (genomovar IIIA)	1	L	32	R	4	S	4	S	8	R	16	R	>128		>128/2	R	2/38	S
2	2010/02/10	0002773	SPUTUM (EXPECTORATED)	073	F	Burkholderia cenocepacia	Burkholderia cenocepacia (genomovar IIIA)	2	A	16	I	32	R	4	S	2	S	2	S	128		>128/2	R	<0.5/9.5	S
3	2010/03/07	0000248	BLOOD SITEArterial line	082	F	Burkholderia cenocepacia	Burkholderia cenocepacia (genomovar IIIA)	3	E	16	I	64	R	4	S	1	S	2	S	32		>128/2	R	<0.5/9.5	S
4	2010/03/11	0001080	BLOOD SITECVP	067	M	Burkholderia cenocepacia	Burkholderia cenocepacia (genomovar IIIA)	4	I	64	R	4	S	4	S	2	S	4	S	>128		>128/2	R	4/76	R
5	2009/06/02	0004725-2	BLOOD SITECVP	077	F	Burkholderia cenocepacia	Burkholderia cenocepacia (genomovar IIIA)	5	I	64	R	2	S	4	S	2	S	2	S	8		>128/2	R	4/76	R
6	2010/05/13	0005356	RANDOM URINE SITECatheterized ur	032	F	Burkholderia cenocepacia	Burkholderia cenocepacia (genomovar IIIB)	6	M	16	I	32	R	4	S	1	S	1	S	32		≧128/2	R	1/19	S
7	2010/06/25	0007133-1	LUNG ABSCESS	064	F	Burkholderia cenocepacia	Burkholderia cenocepacia (genomovar IIIA)	7	F	16	I	8	S	4	S	2	S	4	S	>128		>128/2	R	<0.5/9.5	S
8	2010/07/03	0004388	BLOOD SITECVP	078	F	Burkholderia cenocepacia	Burkholderia cenocepacia (genomovar IIIA)	8	A	16	I	8	S	4	S	2	S	2	S	>128		>128/2	R	<0.5/9.5	S
9	2010/07/14	0002042-1	SPUTUM (EXPECTORATED)	069	M	Burkholderia cenocepacia	Burkholderia cenocepacia (genomovar IIIA)	9	A	8	S	4	S	4	S	1	S	1	S	16		>128/2	R	<0.5/9.5	S
10	2010/07/17	0007527	BLOOD SITECVP	078	F	Burkholderia cenocepacia	Burkholderia cenocepacia (genomovar IIIA)	10	A	8	S	8	S	4	S	2	S	0.5	S	2		>128/2	R	<0.5/9.5	S
11	2010/07/25	0005033	SPUTUM (EXPECTORATED)	069	M	Burkholderia cenocepacia	Burkholderia cenocepacia (genomovar IIIA)	11	A	8	S	32	R	2	S	2	S	2	S	>128		>128/2	R	<0.5/9.5	S
12	2010/07/28	0003311	BLOOD SITECVP	061	F	Burkholderia cenocepacia	Burkholderia cenocepacia (genomovar IIIA)	12	A	16	I	8	S	4	S	2	S	2	S	>128		>128/2	R	<0.5/9.5	S
13	2010/08/12	0009980-2	BRONCHIAL WASHING	043	M	Burkholderia cenocepacia	Burkholderia cenocepacia (genomovar IIIB)	13	M	32	R	16	I	4	S	1	S	1	S	>128		>128/2	R	<0.5/9.5	S
14	2010/08/13	0000224	SPUTUM (EXPECTORATED)	069	M	Burkholderia cenocepacia	Burkholderia cenocepacia (genomovar IIIA)	14	A	16	I	16	I	4	S	2	S	2	S	>128		>128/2	R	<0.5/9.5	S
15	2010/08/21	0005166	BLOOD SITEPeripheral	089	M	Burkholderia cenocepacia	Burkholderia cenocepacia (genomovar IIIA)	15	A	16	I	8	S	4	S	2	S	2	S	>128		>128/2	R	<0.5/9.5	S
17	2010/09/29	0003555	BLOOD SITEPort-A	058	F	Burkholderia dolosa	Burkholderia multivorans (genomovar II)	17	Q	8	S	4	S	4	S	2	S	0.5	S	128		>128/2	R	<0.5/9.5	S
18	2010/11/12	0005883	SKIN PUS SITEleft ankle	070	M	Burkholderia pyrrocinia	Burkholderia cenocepacia (genomovar IIIB)	18	Y	16	I	128	R	16	R	2	S	1	S	128		>128/2	R	<0.5/9.5	S
19	2010/11/16	0003843	BLOOD SITECVP	000	M	Burkholderia cenocepacia	Burkholderia cenocepacia (genomovar IIIA)	19	I	64	R	4	S	4	S	4	I	2	S	128		>128/2	R	2/38	S
20	2010/12/20	0004731	BLOOD SITEArterial line	074	F	Burkholderia cenocepacia	Burkholderia cenocepacia (genomovar IIIA)	20	C	16	I	8	S	4	S	2	S	2	S	>128		>128/2	R	<0.5/9.5	S
21	2010/12/30	0005606-1	BLOOD SITECVP	047	M	Burkholderia cenocepacia	Burkholderia cenocepacia (genomovar IIIA)	21	A	64	R	8	S	4	S	8	R	4	S	128		>128/2	R	2/38	S
22	2009/01/10	0006727	BLOOD SITECVP	056	M	Burkholderia cenocepacia	Burkholderia cenocepacia (genomovar IIIA)	22	I	8	S	4	S	4	S	4	I	4	S	>128		>128/2	R	0.5/9.5	S
23	2009/02/19	0004791	BLOOD SITEA-line	071	M	Burkholderia cenocepacia	Burkholderia cenocepacia (genomovar IIIA)	23	I	64	R	8	S	4	S	2	S	2	S	>128		>128/2	R	2/38	S
24	2009/02/03	0007439	SPUTUM (EXPECTORATED)	085	F	Burkholderia cenocepacia	Burkholderia cenocepacia (genomovar IIIA)	24	I	8	S	8	S	4	S	2	S	4	S	>128		>128/2	R	1/19	S
25	2009/02/16	0004051	BLOOD SITEA-line	072	F	Burkholderia cenocepacia	Burkholderia cenocepacia (genomovar IIIA)	25	A	64	R	16	I	4	S	2	S	2	S	>128		>128/2	R	1/19	S
26	2009/03/16	0009235-1	BLOOD SITECVP	071	M	Burkholderia cenocepacia	Burkholderia cenocepacia (genomovar IIIA)	26	J	64	R	8	S	4	S	8	R	64	R	>128		>128/2	R	1/19	S
27	2009/04/06	0004269-2	SURGICAL WOUND SITEwound culture	057	M	Burkholderia cenocepacia	Burkholderia cenocepacia (genomovar IIIA)	27	I	4	S	128	R	4	S	32	R	4	S	>128		>128/2	R	<0.5/9.5	S
28	2009/04/12	0005827	SPUTUM (EXPECTORATED)	091	M	Burkholderia cenocepacia	B. cenocepacia (genomovar IIIA)	28	A	64	R	64	R	4	S	2	S	1	S	>128		>128/2	R	1/19	S
29	2009/04/07	0004554	RANDOM URINE	067	M	Burkholderia cenocepacia	Burkholderia cenocepacia (genomovar IIIA)	29	P	32	R	4	S	4	S	4	I	16	R	>128		>128/2	R	1/19	S
30	2009/05/08	0009606	BLOOD SITER't jugular CVP	006	M	Burkholderia cenocepacia	Burkholderia cenocepacia (genomovar IIIA)	30	I	32	R	4	S	4	S	2	S	2	S	>128		>128/2	R	1/19	S
31	2009/05/08	0009587	BLOOD SITER't jugular CVP	006	M	Burkholderia cenocepacia	Burkholderia cenocepacia (genomovar IIIA)	31	I	64	R	4	S	4	S	2	S	4	S	>128		>128/2	R	1/19	S
32	2009/05/13	0000793	BLOOD SITEPeripheral	076	F	Burkholderia cenocepacia	Burkholderia cenocepacia (genomovar IIIA)	32	A	16	I	8	S	16	R	2	S	2	S	>128		>128/2	R	<0.5/9.5	S
33	2009/06/05	0005389	BLOOD SITEArterial line	077	F	Burkholderia cenocepacia	Burkholderia cenocepacia (genomovar IIIA)	33	I	64	R	4	S	4	S	2	S	4	S	>128		>128/2	R	2/38	S
34	2009/06/07	0001716	BLOOD SITEperipheral	053	F	Burkholderia cepacia	Burkholderia cepacia (genomovar I)	34	T	8	S	8	S	4	S	16	R	0.5	S	16		>128/2	R	<0.5/9.5	S
35	2009/06/27	0002910	SPUTUM (EXPECTORATED)	080	F	Burkholderia cenocepacia	Burkholderia cenocepacia (genomovar IIIA)	35	A	16	I	32	R	16	R	2	S	1	S	>128		>128/2	R	<0.5/9.5	S
36	2009/07/11	0006683	SPUTUM (EXPECTORATED)	068	M	Burkholderia cenocepacia	Burkholderia cenocepacia (genomovar IIIA)	36	AB	16	I	128	R	4	S	1	S	1	S	64		>128/2	R	<0.5/9.5	S
37	2009/07/18	0008707	SPUTUM (EXPECTORATED)	006	M	Burkholderia cenocepacia	Burkholderia cenocepacia (genomovar IIIA)	37	I	64	R	4	S	4	S	2	S	4	S	>128		>128/2	R	2/38	S
38	2009/08/27	0002574	BLOOD SITECVP	059	F	Burkholderia cenocepacia	Burkholderia cenocepacia (genomovar IIIA)	38	I	32	R	4	S	4	S	2	S	2	S	>128		>128/2	R	1/19	S
39	2009/10/17	0002699	BLOOD SITEDouble lumen	085	F	Burkholderia cenocepacia	Burkholderia cenocepacia (genomovar IIIA)	39	D	8	S	128	R	4	S	1	S	1	S	>128		>128/2	R	<0.5/9.5	S
40	2009/10/27	0005663	BRONCHIAL WASHING	039	M	Burkholderia cenocepacia	Burkholderia cenocepacia (genomovar IIIA)	40	A	8	S	8	S	4	S	2	S	1	S	>128		>128/2	R	<0.5/9.5	S
41	2009/10/20	0003948	CVP	021	M	Burkholderia cenocepacia	Burkholderia cenocepacia (genomovar IIIA)	41	AC	16	I	4	S	4	S	1	S	1	S	>128		>128/2	R	<0.5/9.5	S
42	2009/11/01	0005439	BLOOD SITEDouble lumen(red)	058	M	Burkholderia cenocepacia	Burkholderia cenocepacia (genomovar IIIA)	42	B	8	S	8	S	4	S	1	S	1	S	>128		>128/2	R	<0.5/9.5	S
43	2009/11/23	0002798	SPUTUM (EXPECTORATED)	082	M	Burkholderia cenocepacia	Burkholderia cenocepacia (genomovar IIIA)	43	G	16	I	16	I	4	S	1	S	2	S	>128		>128/2	R	<0.5/9.5	S
44	2009/12/04	0005922	BRONCHIAL WASHING	057	M	Burkholderia cenocepacia	Burkholderia cenocepacia (genomovar IIIB)	44	U	8	S	32	R	4	S	1	S	1	S	64		>128/2	R	1/19	S
45	2009/03/17	9307	BLOOD SITECVP	012	F	Burkholderia cenocepacia	Burkholderia cenocepacia (genomovar IIIB)	45	V	8	S	16	I	4	S	0.5	S	1	S	64		>128/2	R	1/19	S
46	2009/06/28	3008	CVP	058	F	Burkholderia cenocepacia	Burkholderia cenocepacia (genomovar IIIA)	46	K	16	I	4	S	4	S	2	S	8	I	128		>128/2	R	<0.5/9.5	S
47	2009/06/16	7471	BLOOD	096	F	Burkholderia cepacia	Burkholderia cepacia (genomovar I)	47	X	16	I	8	S	16	R	0.5	S	1	S	0.5		>128/2	R	<0.5/9.5	S
48	2010/01/03	3232	SURGICAL WOUND SITEperineum	050	F	Burkholderia cepacia	Burkholderia cenocepacia (genomovar IIIB)	48	W	8	S	128	R	4	S	0.25	S	0.5	S	16		>128/2	R	<0.5/9.5	S
49	2010/01/28	3377	BLOOD SITEArterial line	050	F	Burkholderia cepacia	Burkholderia cenocepacia (genomovar IIIB)	49	W	4	S	64	R	4	S	0.5	S	0.5	S	16		>128/2	R	<0.5/9.5	S
50	2010/10/08	5664	BLOOD SITEHickman	074	F	Burkholderia cepacia	Burkholderia cepacia (genomovar I)	50	X	8	S	8	S	4	S	0.25	S	0.5	S	0.25		>128/2	R	<0.5/9.5	S
52	2010/01/04	3434_2	BRONCHIAL WASHING	008	F	Burkholderia cenocepacia	Burkholderia cenocepacia (genomovar IIIA)	51	N	64	R	16	I	16	R	64	R	2	S	>128		>128/2	R	<0.5/9.5	S
53	2010/11/03	1171	BLOOD SITECVP(old)	082	F	not reliable identification	Burkholderia cenocepacia (genomovar IIIA)	52	O	32	R	2	S	16	R	1	S	4	S	>128		>128/2	R	<0.5/9.5	S
54(K1)	98/12/30	71586	Blood Burkholderia cepacia			Burkholderia cenocepacia	Burkholderia cenocepacia (genomovar IIIA)	53	AA	8	S	4	S	4	S	1	S	1	S	>128		>128/2	R	<0.5/9.5	S
55(K2)	99/2/24	09709	Blood Burkholderia cepacia			Burkholderia cenocepacia	Burkholderia cenocepacia (genomovar IIIA)	54	AB	8	S	8	S	16	R	0.5	S	2	S	>128		>128/2	R	<0.5/9.5	S
56(K3)	99/2/24	09598	Blood Burkholderia cepacia			Burkholderia cenocepacia	Burkholderia cenocepacia (genomovar IIIA)	55	AB	8	S	4	S	16	R	4	I	8	I	>128		>128/2	R	<0.5/9.5	S
57(K4)	99/3/23	15850	Blood Burkholderia cepacia			Burkholderia cenocepacia	Burkholderia cenocepacia (genomovar IIIA)	56	R	8	S	2	S	4	S	1	S	1	S	128		≧128/2	R	<0.5/9.5	S
58(K5)	99/4/7	18866	Blood Burkholderia cepacia			Burkholderia cenocepacia	Burkholderia cenocepacia (genomovar IIIA)	57	R	8	S	2	S	4	S	1	S	1	S	64		>128/2	R	<0.5/9.5	S
59(K6)	99/4/16	20959	Blood Burkholderia cepacia			Burkholderia cenocepacia	Burkholderia cenocepacia (genomovar IIIA)	58	n.d.	128	R	64	R	4	S	4	I	8	I	128		>128/2	R	1/19	S
60(K7)	99/5/3	23902	Blood Burkholderia cepacia			Burkholderia cenocepacia	Burkholderia cenocepacia (genomovar IIIA)	59	AA	8	S	2	S	4	S	1	S	1	S	>128		>128/2	R	<0.5/9.5	S
62(K9)	99/5/12	26818	Blood Burkholderia cepacia			Burkholderia cepacia	Burkholderia cepacia (genomovar I)	60	W	16	I	4	S	4	S	1	S	0.5	S	32		>128/2	R	<0.5/9.5	S
63(K10)	99/9/27	56707	Blood Burkholderia cepacia			Burkholderia multivorans	Burkholderia multivorans (genomovar II)	61	Z	32	R	4	S	16	R	4	I	2	S	16		>128/2	R	1/19	S
64(K11)	99/11/29	69464	Blood Burkholderia cepacia			Burkholderia cenocepacia	Burkholderia cenocepacia (genomovar IIIA)	62	H	16	I	8	S	4	S	0.5	S	4	S	128		>128/2	R	<0.5/9.5	S
65(K12)	100/8/1	47899	Blood Burkholderia cepacia			Burkholderia cenocepacia	Burkholderia cenocepacia (genomovar IIIA)	63	A	8	S	16	I	4	S	2	S	1	S	>128		>128/2	R	<0.5/9.5	S
66(K13)	101/5/3	25962	Blood Burkholderia cepacia			Burkholderia cenocepacia	Burkholderia cenocepacia (genomovar IIIA)	64	AD	8	S	32	R	4	S	1	S	1	S	>128		>128/2	R	<0.5/9.5	S
67(14)	100/11/24	74404	Blood Burkholderia cepacia			Burkholderia cenocepacia	Burkholderia cenocepacia (genomovar IIIA)	65	AA	8	S	4	S	4	S	0.5	S	1	S	64		>128/2	R	<0.5/9.5	S
68(15)	100/11/26	74660	Blood Burkholderia cepacia			Burkholderia cepacia	Burkholderia cenocepacia (genomovar IIIB)	66	V	8	S	8	S	4	S	1	S	1	S	32		>128/2	R	1/19	S
69(K16)	100/12/9	77562	Blood Burkholderia cepacia			Burkholderia cenocepacia	Burkholderia cenocepacia (genomovar IIIA)	67	S	32	R	64	R	4	S	4	I	2	S	64		>128/2	R	<0.5/9.5	S

## Sheet: CCCP method
ID	LEVO	LEVO	LEVO+CCCP		decrease of MIC
1	8	R	8	R	N						SUM
21	8	R	2	S	Y(4X)				non-related	over-expression
26	8	R	8	R	N		LEVO (N=6)		3	3	6
27	32	R	0.12	S	Y (>16X)		MEM (N=9)		2	7	9
34	16	R	8	R	N		CAZ (N=16)		1	15	16
52	64	R	8	R	Y(8X)		C (N=21)		6	15	21
							MI (N=3)		2	1	3
							SxT (N=2)		0	2	2
ID	MEM	MEM	MEM+CCCP
16	128	R	0.12	S	Y (>16X)
18	16	R	0.12	S	Y (>16X)
32	16	R	4	S	Y(4X)
35	16	R	4	S	Y(4X)
47	16	R	16	R	N
52	16	R	4	S	Y(4X)
53	16	R	8	I	N
55	16	R	4	S	Y(4X)
56	16	R	4	S	Y(4X)
63	16	R	8	I	N
ID	CAZ	CAZ	CAZ+CCCP
2	32	R	4	S	Y(8X)
3	64	R	4	S	Y (16X)
6	32	R	8	S	Y(4X)
11	32	R	4	S	Y(8X)
16	64	R	0.12	S	Y (>16X)
18	128	R	0.12	S	Y (>16X)
27	128	R	0.25	S	Y (>16X)
28	64	R	16	I	Y(4X)
35	32	R	4	S	Y(8X)
36	128	R	32	R	Y(4X)
39	128	R	32	R	Y(4X)
44	32	R	4	S	Y(8X)
48	128	R	64	R	N
49	64	R	16	I	Y(4X)
59	64	R	8	S	Y(8X)
66	32	R	4	S	Y(8X)
67	64	R	8	S	Y(8X)
69	64	R	16	I	Y(4X)
ID	C	C	C+CCCP
1	32	R	32	R	N
4	64	R	16	I	Y(4X)
5	64	R	16	I	Y(4X)
13	32	R	16	I	N
16	64	R	2	S	Y (32X)
19	64	R	16	I	Y(4X)
21	64	R	8	S	Y(8X)
23	64	R	16	I	Y(4X)
25	64	R	16	I	Y(4X)
26	32	R	16	I	N
28	64	R	16	I	Y(4X)
29	32	R	4	S	Y(8X)
30	32	R	16	I	N
31	64	R	16	I	Y(4X)
33	64	R	16	I	Y(4X)
37	64	R	16	I	Y(4X)
38	32	R	16	I	N
52	64	R	16	I	Y(4X)
53	32	R	8	S	Y(4X)
59	128	R	16	I	Y(8X)
63	32	R	16	I	N
69	32	R	8	S	Y(4X)
ID	MI	MI	MI+CCCP
1	16	R	16	R	N
26	64	R	64	R	N
29	16	R	2	S	Y(8X)
ID	SXT	SXT	SXT+CCCP
4	4/76	R	0.5/9.5	S	Y(8X)
5	4/76	R	0.5/9.5	S	Y(8X)

## Sheet: B. cenocepacia (IIIA)& efflux
ID	PCR-RFLP (HaeIII type)	PFGE type (30 pulsotype)	significant mutation in BCAL1672	C	C	Efflux pump activity	CAZ	CAZ	Efflux pump activity	MEM	MEM	Efflux pump activity	LEVO	LEVO	Efflux pump activity	MI	MI	Efflux pump activity	SXT	SXT	Efflux pump activity
Activity isolates (N=25)
2	Burkholderia cenocepacia (genomovar IIIA)	A	Ser174Pro (TCG→CCG)	16	I		32	R	Y	4	S		2	S		2	S		<0.5/9.5	S
3	Burkholderia cenocepacia (genomovar IIIA)	E	Asp 215 Ser (GAC→AGC)	16	I		64	R	Y	4	S		1	S		2	S		<0.5/9.5	S
4	Burkholderia cenocepacia (genomovar IIIA)	I	5-nt deletion	64	R	Y	4	S		4	S		2	S		4	S		4/76	R	Y
5	Burkholderia cenocepacia (genomovar IIIA)	I	5-nt deletion	64	R	Y	2	S		4	S		2	S		2	S		4/76	R	Y
11	Burkholderia cenocepacia (genomovar IIIA)	A		8	S		32	R	Y	2	S		2	S		2	S		<0.5/9.5	S
19	Burkholderia cenocepacia (genomovar IIIA)	I	5-nt deletion	64	R	Y	4	S		4	S		4	I		2	S		2/38	S
21	Burkholderia cenocepacia (genomovar IIIA)	A	Ser174Pro (TCG→CCG)	64	R	Y	8	S		4	S		8	R	Y	4	S		2/38	S
23	Burkholderia cenocepacia (genomovar IIIA)	I	5-nt deletion	64	R	Y	8	S		4	S		2	S		2	S		2/38	S
25	Burkholderia cenocepacia (genomovar IIIA)	A	Ser174Pro (TCG→CCG)	64	R	Y	16	I		4	S		2	S		2	S		1/19	S
27	Burkholderia cenocepacia (genomovar IIIA)	I		4	S		128	R	Y	4	S		32	R	Y	4	S		<0.5/9.5	S
28	Burkholderia cenocepacia (genomovar IIIA)	A	Ser174Pro (TCG→CCG)	64	R	Y	64	R		4	S		2	S		1	S		1/19	S
29	Burkholderia cenocepacia (genomovar IIIA)	P		32	R	Y	4	S		4	S		4	I		16	R	Y	1/19	S
31	Burkholderia cenocepacia (genomovar IIIA)	I	5-nt deletion	64	R	Y	4	S		4	S		2	S		4	S		1/19	S
32	Burkholderia cenocepacia (genomovar IIIA)	A	Ser174Pro (TCG→CCG)	16	I		8	S		16	R	Y	2	S		2	S		<0.5/9.5	S
33	Burkholderia cenocepacia (genomovar IIIA)	I	5-nt deletion	64	R	Y	4	S		4	S		2	S		4	S		2/38	S
35	Burkholderia cenocepacia (genomovar IIIA)	A	Ser174Pro (TCG→CCG)	16	I		32	R	Y	16	R	Y	2	S		1	S		<0.5/9.5	S
36	Burkholderia cenocepacia (genomovar IIIA)	AB		16	I		128	R	Y	4	S		1	S		1	S		<0.5/9.5	S
37	Burkholderia cenocepacia (genomovar IIIA)	I	5-nt deletion	64	R	Y	4	S		4	S		2	S		4	S		2/38	S
39	Burkholderia cenocepacia (genomovar IIIA)	D		8	S		128	R	Y	4	S		1	S		1	S		<0.5/9.5	S
52	Burkholderia cenocepacia (genomovar IIIA)	N	12nt deletion	64	R	Y	16	I		16	R	Y	64	R	Y	2	S		<0.5/9.5	S
55(K2)	Burkholderia cenocepacia (genomovar IIIA)	AB		8	S		8	S		16	R	Y	0.5	S		2	S		<0.5/9.5	S
56(K3)	Burkholderia cenocepacia (genomovar IIIA)	AB		8	S		4	S		16	R	Y	4	I		8	I		<0.5/9.5	S
59(K6)	Burkholderia cenocepacia (genomovar IIIA)	n.d.	Ala140Val (GCG→GTG)	128	R	Y	64	R	Y	4	S		4	I		8	I		1/19	S
66(K13)	Burkholderia cenocepacia (genomovar IIIA)	AD		8	S		32	R	Y	4	S		1	S		1	S		<0.5/9.5	S
69(K16)	Burkholderia cenocepacia (genomovar IIIA)	S	5-nt deletion	32	R	Y	64	R	Y	4	S		4	I		2	S		<0.5/9.5	S
Non-induced isolates (N=5)
1	Burkholderia cenocepacia (genomovar IIIA)	L		32	R	N	4	S		4	S		8	R	N	16	R	N	2/38	S
26	Burkholderia cenocepacia (genomovar IIIA)	J		64	R	N	8	S		4	S		8	R	N	64	R	N	1/19	S
30	Burkholderia cenocepacia (genomovar IIIA)	I		32	R	N	4	S		4	S		2	S		2	S		1/19	S
38	Burkholderia cenocepacia (genomovar IIIA)	I		32	R	N	4	S		4	S		2	S		2	S		1/19	S
53	Burkholderia cenocepacia (genomovar IIIA)	O		32	R	N	2	S		16	R	N	1	S		4	S		<0.5/9.5	S
all susceptible isolates (N=10)
9	Burkholderia cenocepacia (genomovar IIIA)	A		8	S		4	S		4	S		1	S		1	S		<0.5/9.5	S
10	Burkholderia cenocepacia (genomovar IIIA)	A		8	S		8	S		4	S		2	S		0.5	S		<0.5/9.5	S
24	Burkholderia cenocepacia (genomovar IIIA)	I		8	S		8	S		4	S		2	S		4	S		1/19	S
40	Burkholderia cenocepacia (genomovar IIIA)	A		8	S		8	S		4	S		2	S		1	S		<0.5/9.5	S
42	Burkholderia cenocepacia (genomovar IIIA)	B		8	S		8	S		4	S		1	S		1	S		<0.5/9.5	S
54(K1)	Burkholderia cenocepacia (genomovar IIIA)	AA		8	S		4	S		4	S		1	S		1	S		<0.5/9.5	S
57(K4)	Burkholderia cenocepacia (genomovar IIIA)	R		8	S		2	S		4	S		1	S		1	S		<0.5/9.5	S
58(K5)	Burkholderia cenocepacia (genomovar IIIA)	R		8	S		2	S		4	S		1	S		1	S		<0.5/9.5	S
60(K7)	Burkholderia cenocepacia (genomovar IIIA)	AA		8	S		2	S		4	S		1	S		1	S		<0.5/9.5	S
67(14)	Burkholderia cenocepacia (genomovar IIIA)	AA		8	S		4	S		4	S		0.5	S		1	S		<0.5/9.5	S
